# Supplementary material for: Comprehensive Strain-Level Analysis of the Gut Microbe Faecalibacterium prausnitzii in Patients with Liver Cirrhosis
Source: mSystems. 2021 Aug 3;6(4):e00775-21. doi: 10.1128/mSystems.00775-21 (PMC8407477; doi:10.1128/mSystems.00775-21)
Supplement: TABLE S1 [file msystems.00775-21-st001.xlsx]

## Sheet: Sheet1
Strain	Strain (accession)	No. LC samples	No. HC samples	Mean percent of validly covered region	Standard deviation of percent of validly covered region	Mean site depth on validly covered region	Standard deviation of depth coverage
Prevotella copri DSM 18205	GCA_000157935.1	35	27	0.726	0.0827	245.834	217.701
Alistipes putredinis DSM 17216	GCA_000154465.1	31	52	0.8497	0.0278	37.0273	41.9563
Bacteroides stercoris ATCC 43183	GCA_000154525.1	35	41	0.7803	0.0238	60.0982	62.001
Bacteroides dorei CL02T00C15	GCA_000273035.1	33	40	0.7073	0.1034	65.1421	74.9501
Eubacterium eligens ATCC 27750	GCA_000146185.1	51	62	0.772	0.0685	49.6001	51.1084
Bacteroides uniformis dnLKV2	GCA_000403175.2	61	80	0.7618	0.0327	44.3451	50.0267
Faecalibacterium cf. prausnitzii KLE1255	GCA_000166035.1	88	84	0.7965	0.129	40.1032	33.8668
Roseburia inulinivorans DSM 16841	GCA_000174195.1	42	37	0.7593	0.0473	30.2907	28.0364
Bacteroides plebeius DSM 17135	GCA_000187895.1	39	47	0.6609	0.0283	88.2473	82.693
Bacteroides vulgatus CL09T03C04	GCA_000273295.1	90	88	0.7895	0.065	73.0979	77.8681
Ruminococcus bromii L2-63	GCA_000209875.1	23	23	0.8239	0.0158	20.0898	10.2284
Bacteroides ovatus CL02T12C04	GCA_000273195.1	41	24	0.6252	0.0743	28.3787	18.2112
Eubacterium rectale DSM 17629	GCA_000209935.1	25	35	0.7829	0.0227	28.908	23.384
