# Supplementary material for: Comprehensive Strain-Level Analysis of the Gut Microbe Faecalibacterium prausnitzii in Patients with Liver Cirrhosis
Source: mSystems. 2021 Aug 3;6(4):e00775-21. doi: 10.1128/mSystems.00775-21 (PMC8407477; doi:10.1128/mSystems.00775-21)
Supplement: TABLE S2 [file msystems.00775-21-st002.xlsx]

## Sheet: Table S2A
#Organism Name	Organism Groups	Strain	BioSample	BioProject	Assembly	Level	Size(Mb)	GC%	Replicons	WGS	Scaffolds	CDS	Release Date	GenBank FTP	RefSeq FTP
Faecalibacterium prausnitzii	Bacteria;Terrabacteria group;Firmicutes	APC918/95b	SAMN08494074	PRJNA432550	GCA_003312465.1	Complete	2.97094	56.4	chromosome:NZ_CP030777.1/CP030777.1		1	2682	2018-07-11T00:00:00Z	ftp://ftp.ncbi.nlm.nih.gov/genomes/all/GCA/003/312/465/GCA_003312465.1_ASM331246v1	ftp://ftp.ncbi.nlm.nih.gov/genomes/all/GCF/003/312/465/GCF_003312465.1_ASM331246v1
Faecalibacterium prausnitzii	Bacteria;Terrabacteria group;Firmicutes	A2165	SAMN07362387	PRJNA394904	GCA_002734145.1	Complete	3.11004	56.3	chromosome:NZ_CP022479.1/CP022479.1		1	2790	2017-10-27T00:00:00Z	ftp://ftp.ncbi.nlm.nih.gov/genomes/all/GCA/002/734/145/GCA_002734145.1_ASM273414v1	ftp://ftp.ncbi.nlm.nih.gov/genomes/all/GCF/002/734/145/GCF_002734145.1_ASM273414v1
Faecalibacterium prausnitzii A2-165	Bacteria;Terrabacteria group;Firmicutes	JCM 31915	SAMN13925611	PRJNA603249	GCA_010509575.1	Complete	3.10252	56.4	chromosome:NZ_CP048437.1/CP048437.1		1	2839	2020-02-13T00:00:00Z	ftp://ftp.ncbi.nlm.nih.gov/genomes/all/GCA/010/509/575/GCA_010509575.1_ASM1050957v1	ftp://ftp.ncbi.nlm.nih.gov/genomes/all/GCF/010/509/575/GCF_010509575.1_ASM1050957v1
Faecalibacterium prausnitzii	Bacteria;Terrabacteria group;Firmicutes	Indica	SAMN07764380	PRJNA413728	GCA_002586945.1	Complete	2.86893	56.9	chromosome:NZ_CP023819.1/CP023819.1		1	2556	2017-10-18T00:00:00Z	ftp://ftp.ncbi.nlm.nih.gov/genomes/all/GCA/002/586/945/GCA_002586945.1_ASM258694v1	ftp://ftp.ncbi.nlm.nih.gov/genomes/all/GCF/002/586/945/GCF_002586945.1_ASM258694v1
Faecalibacterium prausnitzii	Bacteria;Terrabacteria group;Firmicutes	942/30-2	SAMN08452073	PRJNA432550	GCA_003293635.1	Complete	2.83389	57.2	chromosome:NZ_CP026548.1/CP026548.1		1	2538	2018-07-09T00:00:00Z	ftp://ftp.ncbi.nlm.nih.gov/genomes/all/GCA/003/293/635/GCA_003293635.1_ASM329363v1	ftp://ftp.ncbi.nlm.nih.gov/genomes/all/GCF/003/293/635/GCF_003293635.1_ASM329363v1
Faecalibacterium prausnitzii	Bacteria;Terrabacteria group;Firmicutes	MGYG-HGUT-02545	SAMEA5852050	PRJEB33885	GCA_902388275.1	Complete	2.83389	57.2	chromosome 1:NZ_LR699017.1/LR699017.1		1	2537	2019-08-09T00:00:00Z	ftp://ftp.ncbi.nlm.nih.gov/genomes/all/GCA/902/388/275/GCA_902388275.1_UHGG_MGYG-HGUT-02545	ftp://ftp.ncbi.nlm.nih.gov/genomes/all/GCF/902/388/275/GCF_902388275.1_UHGG_MGYG-HGUT-02545
Faecalibacterium prausnitzii	Bacteria;Terrabacteria group;Firmicutes	ATCC 27768	SAMN08707943	PRJNA432550	GCA_003324185.1	Contig	3.03117	56.4		PXUP01	76	2776	2018-07-16T00:00:00Z	ftp://ftp.ncbi.nlm.nih.gov/genomes/all/GCA/003/324/185/GCA_003324185.1_ASM332418v1	ftp://ftp.ncbi.nlm.nih.gov/genomes/all/GCF/003/324/185/GCF_003324185.1_ASM332418v1
Faecalibacterium prausnitzii	Bacteria;Terrabacteria group;Firmicutes	P9391	SAMEA5919451	PRJEB34180	GCA_902497395.1	Contig	2.91276	56.6		CABVEO01	11	2653	2019-10-30T00:00:00Z	ftp://ftp.ncbi.nlm.nih.gov/genomes/all/GCA/902/497/395/GCA_902497395.1_P9391	ftp://ftp.ncbi.nlm.nih.gov/genomes/all/GCF/902/497/395/GCF_902497395.1_P9391
Faecalibacterium prausnitzii	Bacteria;Terrabacteria group;Firmicutes	P9123	SAMEA5919452	PRJEB34180	GCA_902497425.1	Contig	2.91516	56.8		CABVEJ01	8	2677	2019-10-30T00:00:00Z	ftp://ftp.ncbi.nlm.nih.gov/genomes/all/GCA/902/497/425/GCA_902497425.1_P9123	ftp://ftp.ncbi.nlm.nih.gov/genomes/all/GCF/902/497/425/GCF_902497425.1_P9123
Faecalibacterium prausnitzii	Bacteria;Terrabacteria group;Firmicutes	P9094	SAMEA5919447	PRJEB34180	GCA_902497355.1	Scaffold	2.91103	56.6		CABVET01	41	2662	2019-10-30T00:00:00Z	ftp://ftp.ncbi.nlm.nih.gov/genomes/all/GCA/902/497/355/GCA_902497355.1_P9094	ftp://ftp.ncbi.nlm.nih.gov/genomes/all/GCF/902/497/355/GCF_902497355.1_P9094
Faecalibacterium prausnitzii	Bacteria;Terrabacteria group;Firmicutes	P9122	SAMEA5919450	PRJEB34180	GCA_902497435.1	Contig	3.19176	56.1		CABVEM01	14	2947	2019-10-30T00:00:00Z	ftp://ftp.ncbi.nlm.nih.gov/genomes/all/GCA/902/497/435/GCA_902497435.1_P9122	ftp://ftp.ncbi.nlm.nih.gov/genomes/all/GCF/902/497/435/GCF_902497435.1_P9122
Faecalibacterium prausnitzii	Bacteria;Terrabacteria group;Firmicutes	AHMP21	SAMN07414878	PRJNA395798	GCA_002550035.1	Contig	3.01932	57.4		NOUV01	85	2810	2017-10-13T00:00:00Z	ftp://ftp.ncbi.nlm.nih.gov/genomes/all/GCA/002/550/035/GCA_002550035.1_ASM255003v1	ftp://ftp.ncbi.nlm.nih.gov/genomes/all/GCF/002/550/035/GCF_002550035.1_ASM255003v1
Faecalibacterium prausnitzii	Bacteria;Terrabacteria group;Firmicutes	APC923/61-1	SAMN08494065	PRJNA432550	GCA_003287495.1	Contig	2.68179	57.4		PRLE01	19	2425	2018-07-03T00:00:00Z	ftp://ftp.ncbi.nlm.nih.gov/genomes/all/GCA/003/287/495/GCA_003287495.1_ASM328749v1	ftp://ftp.ncbi.nlm.nih.gov/genomes/all/GCF/003/287/495/GCF_003287495.1_ASM328749v1
Faecalibacterium prausnitzii	Bacteria;Terrabacteria group;Firmicutes	CNCM I 4542	SAMN07350069	PRJNA394149	GCA_002549895.2	Scaffold	2.91447	55.8		NMTS02	105	2731	2017-10-13T00:00:00Z	ftp://ftp.ncbi.nlm.nih.gov/genomes/all/GCA/002/549/895/GCA_002549895.2_ASM254989v2	ftp://ftp.ncbi.nlm.nih.gov/genomes/all/GCF/002/549/895/GCF_002549895.2_ASM254989v2
Faecalibacterium prausnitzii	Bacteria;Terrabacteria group;Firmicutes	P9239	SAMEA5919449	PRJEB34180	GCA_902497375.1	Contig	2.65829	57.6		CABVEU01	19	2347	2019-10-30T00:00:00Z	ftp://ftp.ncbi.nlm.nih.gov/genomes/all/GCA/902/497/375/GCA_902497375.1_P9239	ftp://ftp.ncbi.nlm.nih.gov/genomes/all/GCF/902/497/375/GCF_902497375.1_P9239
Faecalibacterium prausnitzii	Bacteria;Terrabacteria group;Firmicutes	CNCM I 4644	SAMN07350509	PRJNA394164	GCA_002550015.1	Scaffold	2.91524	56.4		NMTZ01	36	2659	2017-10-13T00:00:00Z	ftp://ftp.ncbi.nlm.nih.gov/genomes/all/GCA/002/550/015/GCA_002550015.1_ASM255001v1	ftp://ftp.ncbi.nlm.nih.gov/genomes/all/GCF/002/550/015/GCF_002550015.1_ASM255001v1
Faecalibacterium prausnitzii	Bacteria;Terrabacteria group;Firmicutes	MGYG-HGUT-00195	SAMEA5849697	PRJEB33885	GCA_902364275.1	Scaffold	3.3895	56.2		CABJDF01	34	3169	2019-08-16T00:00:00Z	ftp://ftp.ncbi.nlm.nih.gov/genomes/all/GCA/902/364/275/GCA_902364275.1_MGYG-HGUT-00195	ftp://ftp.ncbi.nlm.nih.gov/genomes/all/GCF/902/364/275/GCF_902364275.1_MGYG-HGUT-00195
Faecalibacterium prausnitzii M21/2	Bacteria;Terrabacteria group;Firmicutes	M21/2	SAMN02299416	PRJNA18203	GCA_000154385.1	Scaffold	3.12738	56.2		ABED02	25	2841	2007-07-20T00:00:00Z	ftp://ftp.ncbi.nlm.nih.gov/genomes/all/GCA/000/154/385/GCA_000154385.1_ASM15438v1	ftp://ftp.ncbi.nlm.nih.gov/genomes/all/GCF/000/154/385/GCF_000154385.1_ASM15438v1
Faecalibacterium prausnitzii	Bacteria;Terrabacteria group;Firmicutes	MGYG-HGUT-01300	SAMEA5850803	PRJEB33885	GCA_902373685.1	Scaffold	3.12738	56.2		CABKNH01	25	2849	2019-08-16T00:00:00Z	ftp://ftp.ncbi.nlm.nih.gov/genomes/all/GCA/902/373/685/GCA_902373685.1_MGYG-HGUT-01300	ftp://ftp.ncbi.nlm.nih.gov/genomes/all/GCF/902/373/685/GCF_902373685.1_MGYG-HGUT-01300
Faecalibacterium prausnitzii	Bacteria;Terrabacteria group;Firmicutes	P9238	SAMEA5919448	PRJEB34180	GCA_902497365.1	Scaffold	2.90854	56.6		CABVEP01	48	2659	2019-10-30T00:00:00Z	ftp://ftp.ncbi.nlm.nih.gov/genomes/all/GCA/902/497/365/GCA_902497365.1_P9238	ftp://ftp.ncbi.nlm.nih.gov/genomes/all/GCF/902/497/365/GCF_902497365.1_P9238
Faecalibacterium prausnitzii	Bacteria;Terrabacteria group;Firmicutes	APC942/8-14-2	SAMN08494029	PRJNA432550	GCA_003287415.1	Contig	2.69243	57		PRKZ01	28	2455	2018-07-03T00:00:00Z	ftp://ftp.ncbi.nlm.nih.gov/genomes/all/GCA/003/287/415/GCA_003287415.1_ASM328741v1	ftp://ftp.ncbi.nlm.nih.gov/genomes/all/GCF/003/287/415/GCF_003287415.1_ASM328741v1
Faecalibacterium prausnitzii	Bacteria;Terrabacteria group;Firmicutes	CNCM I 4574	SAMN07350507	PRJNA394160	GCA_002549985.1	Scaffold	3.08899	56.3		NMTX01	38	2908	2017-10-13T00:00:00Z	ftp://ftp.ncbi.nlm.nih.gov/genomes/all/GCA/002/549/985/GCA_002549985.1_ASM254998v1	ftp://ftp.ncbi.nlm.nih.gov/genomes/all/GCF/002/549/985/GCF_002549985.1_ASM254998v1
Faecalibacterium prausnitzii	Bacteria;Terrabacteria group;Firmicutes	APC942/18-1	SAMN08494060	PRJNA432550	GCA_003287505.1	Contig	2.79714	57.3		PRLA01	26	2533	2018-07-03T00:00:00Z	ftp://ftp.ncbi.nlm.nih.gov/genomes/all/GCA/003/287/505/GCA_003287505.1_ASM328750v1	ftp://ftp.ncbi.nlm.nih.gov/genomes/all/GCF/003/287/505/GCF_003287505.1_ASM328750v1
Faecalibacterium prausnitzii	Bacteria;Terrabacteria group;Firmicutes	CNCM I 4575	SAMN07350508	PRJNA394163	GCA_002549975.1	Scaffold	3.0066	57.5		NMTY01	37	2783	2017-10-13T00:00:00Z	ftp://ftp.ncbi.nlm.nih.gov/genomes/all/GCA/002/549/975/GCA_002549975.1_ASM254997v1	ftp://ftp.ncbi.nlm.nih.gov/genomes/all/GCF/002/549/975/GCF_002549975.1_ASM254997v1
Faecalibacterium prausnitzii	Bacteria;Terrabacteria group;Firmicutes	P9313	SAMEA5919442	PRJEB34180	GCA_902497345.1	Contig	2.68536	57.1		CABVEN01	41	2377	2019-10-30T00:00:00Z	ftp://ftp.ncbi.nlm.nih.gov/genomes/all/GCA/902/497/345/GCA_902497345.1_P9313	ftp://ftp.ncbi.nlm.nih.gov/genomes/all/GCF/902/497/345/GCF_902497345.1_P9313
Faecalibacterium prausnitzii	Bacteria;Terrabacteria group;Firmicutes	CNCM I 4543	SAMN07350117	PRJNA394152	GCA_002549855.1	Scaffold	3.08045	56.2		NMTT01	22	2913	2017-10-13T00:00:00Z	ftp://ftp.ncbi.nlm.nih.gov/genomes/all/GCA/002/549/855/GCA_002549855.1_ASM254985v1	ftp://ftp.ncbi.nlm.nih.gov/genomes/all/GCF/002/549/855/GCF_002549855.1_ASM254985v1
Faecalibacterium prausnitzii	Bacteria;Terrabacteria group;Firmicutes	CNCM I 4540	SAMN07350054	PRJNA394144	GCA_002549755.1	Scaffold	3.04349	55.7		NMTQ01	48	2848	2017-10-13T00:00:00Z	ftp://ftp.ncbi.nlm.nih.gov/genomes/all/GCA/002/549/755/GCA_002549755.1_ASM254975v1	ftp://ftp.ncbi.nlm.nih.gov/genomes/all/GCF/002/549/755/GCF_002549755.1_ASM254975v1
Faecalibacterium prausnitzii	Bacteria;Terrabacteria group;Firmicutes	P9225	SAMEA5919445	PRJEB34180	GCA_902497325.1	Scaffold	2.84757	56.8		CABVER01	24	2605	2019-10-30T00:00:00Z	ftp://ftp.ncbi.nlm.nih.gov/genomes/all/GCA/902/497/325/GCA_902497325.1_P9225	ftp://ftp.ncbi.nlm.nih.gov/genomes/all/GCF/902/497/325/GCF_902497325.1_P9225
Faecalibacterium prausnitzii	Bacteria;Terrabacteria group;Firmicutes	P9241	SAMEA5919443	PRJEB34180	GCA_902497405.1	Scaffold	2.77966	56.9		CABVEK01	37	2478	2019-10-30T00:00:00Z	ftp://ftp.ncbi.nlm.nih.gov/genomes/all/GCA/902/497/405/GCA_902497405.1_P9241	ftp://ftp.ncbi.nlm.nih.gov/genomes/all/GCF/902/497/405/GCF_902497405.1_P9241
Faecalibacterium prausnitzii	Bacteria;Terrabacteria group;Firmicutes	P9311	SAMEA5919441	PRJEB34180	GCA_902497385.1	Scaffold	3.11693	56.5		CABVES01	50	2916	2019-10-30T00:00:00Z	ftp://ftp.ncbi.nlm.nih.gov/genomes/all/GCA/902/497/385/GCA_902497385.1_P9311	ftp://ftp.ncbi.nlm.nih.gov/genomes/all/GCF/902/497/385/GCF_902497385.1_P9311
Faecalibacterium prausnitzii	Bacteria;Terrabacteria group;Firmicutes	MGYG-HGUT-02272	SAMEA5851776	PRJEB33885	GCA_902385265.1	Scaffold	2.83031	56		CABMES01	31	2635	2019-08-16T00:00:00Z	ftp://ftp.ncbi.nlm.nih.gov/genomes/all/GCA/902/385/265/GCA_902385265.1_UHGG_MGYG-HGUT-02272	ftp://ftp.ncbi.nlm.nih.gov/genomes/all/GCF/902/385/265/GCF_902385265.1_UHGG_MGYG-HGUT-02272
Faecalibacterium prausnitzii	Bacteria;Terrabacteria group;Firmicutes	AM33-14AC	SAMN09736450	PRJNA482748	GCA_003434175.1	Scaffold	2.73606	57.3		QVFC01	32	2481	2018-08-31T00:00:00Z	ftp://ftp.ncbi.nlm.nih.gov/genomes/all/GCA/003/434/175/GCA_003434175.1_ASM343417v1	ftp://ftp.ncbi.nlm.nih.gov/genomes/all/GCF/003/434/175/GCF_003434175.1_ASM343417v1
Faecalibacterium prausnitzii	Bacteria;Terrabacteria group;Firmicutes	AM42-11AC	SAMN09736539	PRJNA482748	GCA_003434125.1	Scaffold	2.9698	56.6		QVEZ01	31	2763	2018-08-31T00:00:00Z	ftp://ftp.ncbi.nlm.nih.gov/genomes/all/GCA/003/434/125/GCA_003434125.1_ASM343412v1	ftp://ftp.ncbi.nlm.nih.gov/genomes/all/GCF/003/434/125/GCF_003434125.1_ASM343412v1
Faecalibacterium prausnitzii	Bacteria;Terrabacteria group;Firmicutes	CNCM I 4573	SAMN07350506	PRJNA394159	GCA_002549945.1	Scaffold	3.27522	55.9		NMTW01	83	3051	2017-10-13T00:00:00Z	ftp://ftp.ncbi.nlm.nih.gov/genomes/all/GCA/002/549/945/GCA_002549945.1_ASM254994v1	ftp://ftp.ncbi.nlm.nih.gov/genomes/all/GCF/002/549/945/GCF_002549945.1_ASM254994v1
Faecalibacterium prausnitzii	Bacteria;Terrabacteria group;Firmicutes	CNCM I 4541	SAMN07350063	PRJNA394147	GCA_002549775.1	Scaffold	2.82274	58.1		NMTR01	78	2561	2017-10-13T00:00:00Z	ftp://ftp.ncbi.nlm.nih.gov/genomes/all/GCA/002/549/775/GCA_002549775.1_ASM254977v1	ftp://ftp.ncbi.nlm.nih.gov/genomes/all/GCF/002/549/775/GCF_002549775.1_ASM254977v1
Faecalibacterium prausnitzii	Bacteria;Terrabacteria group;Firmicutes	AM39-7BH	SAMN09736516	PRJNA482748	GCA_003434165.1	Scaffold	2.87518	56.7		QVFA01	53	2632	2018-08-31T00:00:00Z	ftp://ftp.ncbi.nlm.nih.gov/genomes/all/GCA/003/434/165/GCA_003434165.1_ASM343416v1	ftp://ftp.ncbi.nlm.nih.gov/genomes/all/GCF/003/434/165/GCF_003434165.1_ASM343416v1
Faecalibacterium prausnitzii	Bacteria;Terrabacteria group;Firmicutes	APC923/51-1	SAMN08494064	PRJNA432550	GCA_003287405.1	Contig	3.03238	56.2		PRLD01	70	2791	2018-07-03T00:00:00Z	ftp://ftp.ncbi.nlm.nih.gov/genomes/all/GCA/003/287/405/GCA_003287405.1_ASM328740v1	ftp://ftp.ncbi.nlm.nih.gov/genomes/all/GCF/003/287/405/GCF_003287405.1_ASM328740v1
Faecalibacterium prausnitzii	Bacteria;Terrabacteria group;Firmicutes	CNCM I 4544	SAMN07350465	PRJNA394155	GCA_002549905.1	Scaffold	2.80325	56		NMTU01	69	2581	2017-10-13T00:00:00Z	ftp://ftp.ncbi.nlm.nih.gov/genomes/all/GCA/002/549/905/GCA_002549905.1_ASM254990v1	ftp://ftp.ncbi.nlm.nih.gov/genomes/all/GCF/002/549/905/GCF_002549905.1_ASM254990v1
Faecalibacterium prausnitzii	Bacteria;Terrabacteria group;Firmicutes	AF29-11BH	SAMN09734551	PRJNA482748	GCA_003434015.1	Scaffold	3.31091	55.8		QVEW01	62	3062	2018-08-31T00:00:00Z	ftp://ftp.ncbi.nlm.nih.gov/genomes/all/GCA/003/434/015/GCA_003434015.1_ASM343401v1	ftp://ftp.ncbi.nlm.nih.gov/genomes/all/GCF/003/434/015/GCF_003434015.1_ASM343401v1
Faecalibacterium prausnitzii	Bacteria;Terrabacteria group;Firmicutes	APC942/32-1	SAMN08494061	PRJNA432550	GCA_003287485.1	Contig	2.9906	57.4		PRLB01	52	2792	2018-07-03T00:00:00Z	ftp://ftp.ncbi.nlm.nih.gov/genomes/all/GCA/003/287/485/GCA_003287485.1_ASM328748v1	ftp://ftp.ncbi.nlm.nih.gov/genomes/all/GCF/003/287/485/GCF_003287485.1_ASM328748v1
Faecalibacterium prausnitzii	Bacteria;Terrabacteria group;Firmicutes	AF36-11AT	SAMN09734636	PRJNA482748	GCA_003433865.1	Scaffold	2.9752	56.6		QVEQ01	80	2781	2018-08-31T00:00:00Z	ftp://ftp.ncbi.nlm.nih.gov/genomes/all/GCA/003/433/865/GCA_003433865.1_ASM343386v1	ftp://ftp.ncbi.nlm.nih.gov/genomes/all/GCF/003/433/865/GCF_003433865.1_ASM343386v1
Faecalibacterium prausnitzii	Bacteria;Terrabacteria group;Firmicutes	Faecalibacterium_prausnitzii_JG_BgPS064	SAMEA5771507	PRJEB26419	GCA_902167845.1	Contig	3.06404	57.2		CABHMY01	177	2767	2019-07-15T00:00:00Z	ftp://ftp.ncbi.nlm.nih.gov/genomes/all/GCA/902/167/845/GCA_902167845.1_Faecalibacterium_prausnitzii_JG_BgPS064	ftp://ftp.ncbi.nlm.nih.gov/genomes/all/GCF/902/167/845/GCF_902167845.1_Faecalibacterium_prausnitzii_JG_BgPS064
Faecalibacterium prausnitzii	Bacteria;Terrabacteria group;Firmicutes	BIOML-A1	SAMN11946065	PRJNA544527	GCA_009680105.1	Scaffold	2.891	56.6		WKQN01	33	2670	2019-11-20T00:00:00Z	ftp://ftp.ncbi.nlm.nih.gov/genomes/all/GCA/009/680/105/GCA_009680105.1_ASM968010v1	ftp://ftp.ncbi.nlm.nih.gov/genomes/all/GCF/009/680/105/GCF_009680105.1_ASM968010v1
Faecalibacterium prausnitzii	Bacteria;Terrabacteria group;Firmicutes	P9240	SAMEA5919444	PRJEB34180	GCA_902497335.1	Contig	2.70741	57.1		CABVEL01	39	2404	2019-10-30T00:00:00Z	ftp://ftp.ncbi.nlm.nih.gov/genomes/all/GCA/902/497/335/GCA_902497335.1_P9240	ftp://ftp.ncbi.nlm.nih.gov/genomes/all/GCF/902/497/335/GCF_902497335.1_P9240
Faecalibacterium prausnitzii	Bacteria;Terrabacteria group;Firmicutes	AM36-18BH	SAMN09736478	PRJNA482748	GCA_003467805.1	Scaffold	2.94235	56.3		QSHX01	46	2674	2018-09-06T00:00:00Z	ftp://ftp.ncbi.nlm.nih.gov/genomes/all/GCA/003/467/805/GCA_003467805.1_ASM346780v1	ftp://ftp.ncbi.nlm.nih.gov/genomes/all/GCF/003/467/805/GCF_003467805.1_ASM346780v1
Faecalibacterium prausnitzii	Bacteria;Terrabacteria group;Firmicutes	AF10-13	SAMN09734198	PRJNA482748	GCA_003465525.1	Scaffold	3.12628	56.1		QSAW01	46	2867	2018-09-06T00:00:00Z	ftp://ftp.ncbi.nlm.nih.gov/genomes/all/GCA/003/465/525/GCA_003465525.1_ASM346552v1	ftp://ftp.ncbi.nlm.nih.gov/genomes/all/GCF/003/465/525/GCF_003465525.1_ASM346552v1
Faecalibacterium prausnitzii	Bacteria;Terrabacteria group;Firmicutes	NZ_Faecalibacterium_prausnitzii_FPSSTS7063_SV_a2_mod	SAMEA5771533	PRJEB27068	GCA_902167865.1	Contig	3.08677	57.4		CABHNO01	48	2877	2019-07-15T00:00:00Z	ftp://ftp.ncbi.nlm.nih.gov/genomes/all/GCA/902/167/865/GCA_902167865.1_NZ_Faecalibacterium_prausnitzii_FPSSTS7063_mod	ftp://ftp.ncbi.nlm.nih.gov/genomes/all/GCF/902/167/865/GCF_902167865.1_NZ_Faecalibacterium_prausnitzii_FPSSTS7063_mod
Faecalibacterium prausnitzii	Bacteria;Terrabacteria group;Firmicutes	CNCM I 4546	SAMN07350466	PRJNA394156	GCA_002549935.1	Scaffold	3.42252	54.9		NMTV01	244	3112	2017-10-13T00:00:00Z	ftp://ftp.ncbi.nlm.nih.gov/genomes/all/GCA/002/549/935/GCA_002549935.1_ASM254993v1	ftp://ftp.ncbi.nlm.nih.gov/genomes/all/GCF/002/549/935/GCF_002549935.1_ASM254993v1
Faecalibacterium prausnitzii	Bacteria;Terrabacteria group;Firmicutes	BIOML-B17	SAMN11946082	PRJNA544527	GCA_009679775.1	Scaffold	3.08587	56.3		WKPW01	62	2820	2019-11-20T00:00:00Z	ftp://ftp.ncbi.nlm.nih.gov/genomes/all/GCA/009/679/775/GCA_009679775.1_ASM967977v1	ftp://ftp.ncbi.nlm.nih.gov/genomes/all/GCF/009/679/775/GCF_009679775.1_ASM967977v1
Faecalibacterium prausnitzii	Bacteria;Terrabacteria group;Firmicutes	ATCC 27766	SAMN08707948	PRJNA432550	GCA_003324115.1	Contig	3.02112	56.5		PXUQ01	83	2754	2018-07-16T00:00:00Z	ftp://ftp.ncbi.nlm.nih.gov/genomes/all/GCA/003/324/115/GCA_003324115.1_ASM332411v1	ftp://ftp.ncbi.nlm.nih.gov/genomes/all/GCF/003/324/115/GCF_003324115.1_ASM332411v1
Faecalibacterium prausnitzii	Bacteria;Terrabacteria group;Firmicutes	APC924/119	SAMN08495181	PRJNA432550	GCA_003287475.1	Contig	3.01814	56.4		PRLF01	83	2799	2018-07-03T00:00:00Z	ftp://ftp.ncbi.nlm.nih.gov/genomes/all/GCA/003/287/475/GCA_003287475.1_ASM328747v1	ftp://ftp.ncbi.nlm.nih.gov/genomes/all/GCF/003/287/475/GCF_003287475.1_ASM328747v1
Faecalibacterium prausnitzii	Bacteria;Terrabacteria group;Firmicutes	BIOML-B18	SAMN11946083	PRJNA544527	GCA_009679755.1	Scaffold	3.1163	56.2		WKPV01	62	2844	2019-11-20T00:00:00Z	ftp://ftp.ncbi.nlm.nih.gov/genomes/all/GCA/009/679/755/GCA_009679755.1_ASM967975v1	ftp://ftp.ncbi.nlm.nih.gov/genomes/all/GCF/009/679/755/GCF_009679755.1_ASM967975v1
Faecalibacterium prausnitzii	Bacteria;Terrabacteria group;Firmicutes	AHMP21	SAMN07414879	PRJNA395799	GCA_002550045.1	Contig	2.87917	56.8		NOUW01	63	2629	2017-10-13T00:00:00Z	ftp://ftp.ncbi.nlm.nih.gov/genomes/all/GCA/002/550/045/GCA_002550045.1_ASM255004v1	ftp://ftp.ncbi.nlm.nih.gov/genomes/all/GCF/002/550/045/GCF_002550045.1_ASM255004v1
Faecalibacterium prausnitzii	Bacteria;Terrabacteria group;Firmicutes	APC922/41-1	SAMN08494062	PRJNA432550	GCA_003287455.1	Contig	2.79064	57.7		PRLC01	54	2588	2018-07-03T00:00:00Z	ftp://ftp.ncbi.nlm.nih.gov/genomes/all/GCA/003/287/455/GCA_003287455.1_ASM328745v1	ftp://ftp.ncbi.nlm.nih.gov/genomes/all/GCF/003/287/455/GCF_003287455.1_ASM328745v1
Faecalibacterium prausnitzii	Bacteria;Terrabacteria group;Firmicutes	AF31-14AC	SAMN09734572	PRJNA482748	GCA_003433905.1	Scaffold	3.27966	55.7		QVES01	83	3012	2018-08-31T00:00:00Z	ftp://ftp.ncbi.nlm.nih.gov/genomes/all/GCA/003/433/905/GCA_003433905.1_ASM343390v1	ftp://ftp.ncbi.nlm.nih.gov/genomes/all/GCF/003/433/905/GCF_003433905.1_ASM343390v1
Faecalibacterium prausnitzii	Bacteria;Terrabacteria group;Firmicutes	MGYG-HGUT-00022	SAMEA5849523	PRJEB33885	GCA_902362495.1	Scaffold	3.06322	56.4		CABIWR01	23	2834	2019-08-16T00:00:00Z	ftp://ftp.ncbi.nlm.nih.gov/genomes/all/GCA/902/362/495/GCA_902362495.1_MGYG-HGUT-00022	ftp://ftp.ncbi.nlm.nih.gov/genomes/all/GCF/902/362/495/GCF_902362495.1_MGYG-HGUT-00022
Faecalibacterium prausnitzii	Bacteria;Terrabacteria group;Firmicutes	AF32-8AC	SAMN09734593	PRJNA482748	GCA_003433995.1	Scaffold	3.02588	56.8		QVER01	57	2761	2018-08-31T00:00:00Z	ftp://ftp.ncbi.nlm.nih.gov/genomes/all/GCA/003/433/995/GCA_003433995.1_ASM343399v1	ftp://ftp.ncbi.nlm.nih.gov/genomes/all/GCF/003/433/995/GCF_003433995.1_ASM343399v1
Faecalibacterium prausnitzii	Bacteria;Terrabacteria group;Firmicutes	AM37-13AC	SAMN09736489	PRJNA482748	GCA_003434135.1	Scaffold	2.92197	56.5		QVFB01	61	2638	2018-08-31T00:00:00Z	ftp://ftp.ncbi.nlm.nih.gov/genomes/all/GCA/003/434/135/GCA_003434135.1_ASM343413v1	ftp://ftp.ncbi.nlm.nih.gov/genomes/all/GCF/003/434/135/GCF_003434135.1_ASM343413v1
Faecalibacterium prausnitzii	Bacteria;Terrabacteria group;Firmicutes	BIOML-B5	SAMN11946070	PRJNA544527	GCA_009679995.1	Scaffold	3.31793	55.9		WKQI01	82	3141	2019-11-20T00:00:00Z	ftp://ftp.ncbi.nlm.nih.gov/genomes/all/GCA/009/679/995/GCA_009679995.1_ASM967999v1	ftp://ftp.ncbi.nlm.nih.gov/genomes/all/GCF/009/679/995/GCF_009679995.1_ASM967999v1
Faecalibacterium prausnitzii	Bacteria;Terrabacteria group;Firmicutes	BIOML-B11	SAMN11946076	PRJNA544527	GCA_009679905.1	Contig	3.18455	55.9		WKQC01	75	2912	2019-11-20T00:00:00Z	ftp://ftp.ncbi.nlm.nih.gov/genomes/all/GCA/009/679/905/GCA_009679905.1_ASM967990v1	ftp://ftp.ncbi.nlm.nih.gov/genomes/all/GCF/009/679/905/GCF_009679905.1_ASM967990v1
Faecalibacterium prausnitzii	Bacteria;Terrabacteria group;Firmicutes	BIOML-B13	SAMN11946078	PRJNA544527	GCA_009679855.1	Scaffold	3.27765	55.9		WKQA01	65	3063	2019-11-20T00:00:00Z	ftp://ftp.ncbi.nlm.nih.gov/genomes/all/GCA/009/679/855/GCA_009679855.1_ASM967985v1	ftp://ftp.ncbi.nlm.nih.gov/genomes/all/GCF/009/679/855/GCF_009679855.1_ASM967985v1
Faecalibacterium prausnitzii	Bacteria;Terrabacteria group;Firmicutes	BIOML-B7	SAMN11946072	PRJNA544527	GCA_009679955.1	Contig	3.41588	55.4		WKQG01	91	3175	2019-11-20T00:00:00Z	ftp://ftp.ncbi.nlm.nih.gov/genomes/all/GCA/009/679/955/GCA_009679955.1_ASM967995v1	ftp://ftp.ncbi.nlm.nih.gov/genomes/all/GCF/009/679/955/GCF_009679955.1_ASM967995v1
Faecalibacterium prausnitzii	Bacteria;Terrabacteria group;Firmicutes	BIOML-B12	SAMN11946077	PRJNA544527	GCA_009679865.1	Scaffold	3.1908	55.9		WKQB01	71	2927	2019-11-20T00:00:00Z	ftp://ftp.ncbi.nlm.nih.gov/genomes/all/GCA/009/679/865/GCA_009679865.1_ASM967986v1	ftp://ftp.ncbi.nlm.nih.gov/genomes/all/GCF/009/679/865/GCF_009679865.1_ASM967986v1
Faecalibacterium prausnitzii	Bacteria;Terrabacteria group;Firmicutes	BIOML-B3	SAMN11946068	PRJNA544527	GCA_009680075.1	Contig	3.09775	56.2		WKQK01	79	2842	2019-11-20T00:00:00Z	ftp://ftp.ncbi.nlm.nih.gov/genomes/all/GCA/009/680/075/GCA_009680075.1_ASM968007v1	ftp://ftp.ncbi.nlm.nih.gov/genomes/all/GCF/009/680/075/GCF_009680075.1_ASM968007v1
Faecalibacterium prausnitzii	Bacteria;Terrabacteria group;Firmicutes	BIOML-B2	SAMN11946067	PRJNA544527	GCA_009680055.1	Contig	3.10861	56.1		WKQL01	92	2841	2019-11-20T00:00:00Z	ftp://ftp.ncbi.nlm.nih.gov/genomes/all/GCA/009/680/055/GCA_009680055.1_ASM968005v1	ftp://ftp.ncbi.nlm.nih.gov/genomes/all/GCF/009/680/055/GCF_009680055.1_ASM968005v1
Faecalibacterium prausnitzii	Bacteria;Terrabacteria group;Firmicutes	BIOML-B10	SAMN11946075	PRJNA544527	GCA_009679895.1	Scaffold	3.28967	55.9		WKQD01	95	3054	2019-11-20T00:00:00Z	ftp://ftp.ncbi.nlm.nih.gov/genomes/all/GCA/009/679/895/GCA_009679895.1_ASM967989v1	ftp://ftp.ncbi.nlm.nih.gov/genomes/all/GCF/009/679/895/GCF_009679895.1_ASM967989v1
Faecalibacterium prausnitzii	Bacteria;Terrabacteria group;Firmicutes	aa_0143	SAMN10239550	PRJNA496358	GCA_004167405.1	Contig	3.07989	56.2		RCYJ01	98	2836	2019-02-11T00:00:00Z	ftp://ftp.ncbi.nlm.nih.gov/genomes/all/GCA/004/167/405/GCA_004167405.1_ASM416740v1	ftp://ftp.ncbi.nlm.nih.gov/genomes/all/GCF/004/167/405/GCF_004167405.1_ASM416740v1
Faecalibacterium prausnitzii	Bacteria;Terrabacteria group;Firmicutes	BIOML-B4	SAMN11946069	PRJNA544527	GCA_009680015.1	Contig	3.06937	56.3		WKQJ01	96	2812	2019-11-20T00:00:00Z	ftp://ftp.ncbi.nlm.nih.gov/genomes/all/GCA/009/680/015/GCA_009680015.1_ASM968001v1	ftp://ftp.ncbi.nlm.nih.gov/genomes/all/GCF/009/680/015/GCF_009680015.1_ASM968001v1
Faecalibacterium prausnitzii	Bacteria;Terrabacteria group;Firmicutes	BIOML-B6	SAMN11946071	PRJNA544527	GCA_009680005.1	Scaffold	3.32505	55.8		WKQH01	109	3154	2019-11-20T00:00:00Z	ftp://ftp.ncbi.nlm.nih.gov/genomes/all/GCA/009/680/005/GCA_009680005.1_ASM968000v1	ftp://ftp.ncbi.nlm.nih.gov/genomes/all/GCF/009/680/005/GCF_009680005.1_ASM968000v1
Faecalibacterium prausnitzii	Bacteria;Terrabacteria group;Firmicutes	BIOML-B9	SAMN11946074	PRJNA544527	GCA_009679915.1	Scaffold	3.28651	55.9		WKQE01	88	3051	2019-11-20T00:00:00Z	ftp://ftp.ncbi.nlm.nih.gov/genomes/all/GCA/009/679/915/GCA_009679915.1_ASM967991v1	ftp://ftp.ncbi.nlm.nih.gov/genomes/all/GCF/009/679/915/GCF_009679915.1_ASM967991v1
Faecalibacterium prausnitzii	Bacteria;Terrabacteria group;Firmicutes	BIOML-B14	SAMN11946079	PRJNA544527	GCA_009679795.1	Scaffold	3.30844	55.8		WKPZ01	81	3122	2019-11-20T00:00:00Z	ftp://ftp.ncbi.nlm.nih.gov/genomes/all/GCA/009/679/795/GCA_009679795.1_ASM967979v1	ftp://ftp.ncbi.nlm.nih.gov/genomes/all/GCF/009/679/795/GCF_009679795.1_ASM967979v1
Faecalibacterium prausnitzii	Bacteria;Terrabacteria group;Firmicutes	BIOML-B8	SAMN11946073	PRJNA544527	GCA_009679965.1	Scaffold	3.42152	55.4		WKQF01	92	3192	2019-11-20T00:00:00Z	ftp://ftp.ncbi.nlm.nih.gov/genomes/all/GCA/009/679/965/GCA_009679965.1_ASM967996v1	ftp://ftp.ncbi.nlm.nih.gov/genomes/all/GCF/009/679/965/GCF_009679965.1_ASM967996v1
Faecalibacterium prausnitzii	Bacteria;Terrabacteria group;Firmicutes	2789STDY5608869	SAMEA3545277	PRJEB10915	GCA_001406355.1	Scaffold	2.85253	57.7		CYYL01	49	2634	2015-10-01T00:00:00Z	ftp://ftp.ncbi.nlm.nih.gov/genomes/all/GCA/001/406/355/GCA_001406355.1_13414_6_53	ftp://ftp.ncbi.nlm.nih.gov/genomes/all/GCF/001/406/355/GCF_001406355.1_13414_6_53
Faecalibacterium prausnitzii	Bacteria;Terrabacteria group;Firmicutes	MGYG-HGUT-00039	SAMEA5849540	PRJEB33885	GCA_902362505.1	Scaffold	2.85253	57.7		CABIWV01	49	2639	2019-08-16T00:00:00Z	ftp://ftp.ncbi.nlm.nih.gov/genomes/all/GCA/902/362/505/GCA_902362505.1_MGYG-HGUT-00039	ftp://ftp.ncbi.nlm.nih.gov/genomes/all/GCF/902/362/505/GCF_902362505.1_MGYG-HGUT-00039
Faecalibacterium prausnitzii	Bacteria;Terrabacteria group;Firmicutes	2789STDY5834970	SAMEA3545433	PRJEB10915	GCA_001406255.1	Scaffold	3.0542	56		CYXN01	86	2787	2015-10-01T00:00:00Z	ftp://ftp.ncbi.nlm.nih.gov/genomes/all/GCA/001/406/255/GCA_001406255.1_14207_7_93	ftp://ftp.ncbi.nlm.nih.gov/genomes/all/GCF/001/406/255/GCF_001406255.1_14207_7_93
Faecalibacterium prausnitzii	Bacteria;Terrabacteria group;Firmicutes	BIOML-B1	SAMN11946066	PRJNA544527	GCA_009680085.1	Scaffold	3.20008	55.8		WKQM01	117	2936	2019-11-20T00:00:00Z	ftp://ftp.ncbi.nlm.nih.gov/genomes/all/GCA/009/680/085/GCA_009680085.1_ASM968008v1	ftp://ftp.ncbi.nlm.nih.gov/genomes/all/GCF/009/680/085/GCF_009680085.1_ASM968008v1
Faecalibacterium prausnitzii	Bacteria;Terrabacteria group;Firmicutes	P9224	SAMEA5919446	PRJEB34180	GCA_902497415.1	Scaffold	2.7799	56.9		CABVEQ01	67	2535	2019-10-30T00:00:00Z	ftp://ftp.ncbi.nlm.nih.gov/genomes/all/GCA/902/497/415/GCA_902497415.1_P9224	ftp://ftp.ncbi.nlm.nih.gov/genomes/all/GCF/902/497/415/GCF_902497415.1_P9224
Faecalibacterium prausnitzii A2-165	Bacteria;Terrabacteria group;Firmicutes	A2-165	SAMN00008827	PRJNA18199	GCA_000162015.1	Scaffold	3.09035	56.3		ACOP02	20	2747	2009-06-04T00:00:00Z	ftp://ftp.ncbi.nlm.nih.gov/genomes/all/GCA/000/162/015/GCA_000162015.1_ASM16201v1	ftp://ftp.ncbi.nlm.nih.gov/genomes/all/GCF/000/162/015/GCF_000162015.1_ASM16201v1
Faecalibacterium prausnitzii	Bacteria;Terrabacteria group;Firmicutes	BIOML-B15	SAMN11946080	PRJNA544527	GCA_009679805.1	Contig	3.30543	57.5		WKPY01	448	3018	2019-11-20T00:00:00Z	ftp://ftp.ncbi.nlm.nih.gov/genomes/all/GCA/009/679/805/GCA_009679805.1_ASM967980v1	ftp://ftp.ncbi.nlm.nih.gov/genomes/all/GCF/009/679/805/GCF_009679805.1_ASM967980v1
Faecalibacterium prausnitzii	Bacteria;Terrabacteria group;Firmicutes	BIOML-B16	SAMN11946081	PRJNA544527	GCA_009679815.1	Contig	3.4881	55.4		WKPX01	222	3183	2019-11-20T00:00:00Z	ftp://ftp.ncbi.nlm.nih.gov/genomes/all/GCA/009/679/815/GCA_009679815.1_ASM967981v1	ftp://ftp.ncbi.nlm.nih.gov/genomes/all/GCF/009/679/815/GCF_009679815.1_ASM967981v1
Faecalibacterium cf. prausnitzii KLE1255	Bacteria;Terrabacteria group;Firmicutes	KLE1255	SAMN00189147	PRJNA46809	GCA_000166035.1	Scaffold	2.92873	56.3		AECU01	139	2674	2010-10-26T00:00:00Z	ftp://ftp.ncbi.nlm.nih.gov/genomes/all/GCA/000/166/035/GCA_000166035.1_ASM16603v1	ftp://ftp.ncbi.nlm.nih.gov/genomes/all/GCF/000/166/035/GCF_000166035.1_ASM16603v1
Faecalibacterium prausnitzii	Bacteria;Terrabacteria group;Firmicutes	Faecalibacterium_prausnitzii_SSTS_Bg7063	SAMEA5771508	PRJEB26419	GCA_902167805.1	Contig	2.90429	57.8		CABHNC01	275	2621	2019-07-15T00:00:00Z	ftp://ftp.ncbi.nlm.nih.gov/genomes/all/GCA/902/167/805/GCA_902167805.1_Faecalibacterium_prausnitzii_SSTS_Bg7063	ftp://ftp.ncbi.nlm.nih.gov/genomes/all/GCF/902/167/805/GCF_902167805.1_Faecalibacterium_prausnitzii_SSTS_Bg7063
Faecalibacterium prausnitzii SL3/3	Bacteria;Terrabacteria group;Firmicutes	SL3/3	SAMEA3138352	PRJNA39151	GCA_000209855.1	Chromosome	3.21442	55.5	chromosome:FP929046.1		1	2746	2010-03-25T00:00:00Z	ftp://ftp.ncbi.nlm.nih.gov/genomes/all/GCA/000/209/855/GCA_000209855.1_ASM20985v1	ftp://ftp.ncbi.nlm.nih.gov/genomes/all/GCF/000/209/855/GCF_000209855.1_ASM20985v1
Faecalibacterium prausnitzii L2-6	Bacteria;Terrabacteria group;Firmicutes	L2/6	SAMEA3138378	PRJNA45961	GCA_000210735.1	Chromosome	3.32137	56.6	chromosome:FP929045.1		1	2756	2010-03-25T00:00:00Z	ftp://ftp.ncbi.nlm.nih.gov/genomes/all/GCA/000/210/735/GCA_000210735.1_ASM21073v1	ftp://ftp.ncbi.nlm.nih.gov/genomes/all/GCF/000/210/735/GCF_000210735.1_ASM21073v1
Faecalibacterium prausnitzii	Bacteria;Terrabacteria group;Firmicutes	LMAG:10	SAMN06546814	PRJNA362284	GCA_008681055.1	Contig	2.81515	56.4		NAKB01	4	0	2019-09-23T00:00:00Z	ftp://ftp.ncbi.nlm.nih.gov/genomes/all/GCA/008/681/055/GCA_008681055.1_ASM868105v1
Faecalibacterium prausnitzii	Bacteria;Terrabacteria group;Firmicutes	LMAG:56	SAMN06546860	PRJNA362284	GCA_008680095.1	Contig	2.85331	56.4		NALV01	6	0	2019-09-23T00:00:00Z	ftp://ftp.ncbi.nlm.nih.gov/genomes/all/GCA/008/680/095/GCA_008680095.1_ASM868009v1
Faecalibacterium prausnitzii	Bacteria;Terrabacteria group;Firmicutes	LMAG:54	SAMN06546858	PRJNA362284	GCA_008680155.1	Contig	2.37383	57.1		NALT01	25	0	2019-09-23T00:00:00Z	ftp://ftp.ncbi.nlm.nih.gov/genomes/all/GCA/008/680/155/GCA_008680155.1_ASM868015v1
Faecalibacterium prausnitzii	Bacteria;Terrabacteria group;Firmicutes	2789STDY5834930	SAMEA3545393	PRJEB10915	GCA_001406615.2	Scaffold	3.92898	52.9		CZBH02	1135	3173	2015-10-01T00:00:00Z	ftp://ftp.ncbi.nlm.nih.gov/genomes/all/GCA/001/406/615/GCA_001406615.2_14207_7_53-2	ftp://ftp.ncbi.nlm.nih.gov/genomes/all/GCF/001/406/615/GCF_001406615.2_14207_7_53-2
Faecalibacterium prausnitzii	Bacteria;Terrabacteria group;Firmicutes	W0P21.012	SAMN10183290	PRJNA494875	GCA_004558805.1	Contig	2.36081	58.4		SFDE01	40	0	2019-04-01T00:00:00Z	ftp://ftp.ncbi.nlm.nih.gov/genomes/all/GCA/004/558/805/GCA_004558805.1_ASM455880v1
Faecalibacterium prausnitzii	Bacteria;Terrabacteria group;Firmicutes	COPD320	SAMN12905267	PRJNA562766	GCA_014869015.1	Contig	2.54812	57.1		WHEH01	41	0	2020-10-08T00:00:00Z	ftp://ftp.ncbi.nlm.nih.gov/genomes/all/GCA/014/869/015/GCA_014869015.1_ASM1486901v1
Faecalibacterium prausnitzii	Bacteria;Terrabacteria group;Firmicutes	S06B.meta.bin_4	SAMN10316602	PRJNA492716	GCA_008671395.1	Contig	2.26728	59.4		RPYK01	38	0	2019-09-23T00:00:00Z	ftp://ftp.ncbi.nlm.nih.gov/genomes/all/GCA/008/671/395/GCA_008671395.1_ASM867139v1
Faecalibacterium prausnitzii	Bacteria;Terrabacteria group;Firmicutes	MGYG-HGUT-02274	SAMEA5851778	PRJEB33885	GCA_902385305.1	Contig	2.74536	56.9		CABMFC01	63	0	2019-08-16T00:00:00Z	ftp://ftp.ncbi.nlm.nih.gov/genomes/all/GCA/902/385/305/GCA_902385305.1_UHGG_MGYG-HGUT-02274	ftp://ftp.ncbi.nlm.nih.gov/genomes/all/GCF/902/385/305/GCF_902385305.1_UHGG_MGYG-HGUT-02274
Faecalibacterium prausnitzii	Bacteria;Terrabacteria group;Firmicutes	COPD328	SAMN12905275	PRJNA562766	GCA_014868825.1	Contig	1.82305	58.9		WHEP01	49	0	2020-10-08T00:00:00Z	ftp://ftp.ncbi.nlm.nih.gov/genomes/all/GCA/014/868/825/GCA_014868825.1_ASM1486882v1
Faecalibacterium prausnitzii	Bacteria;Terrabacteria group;Firmicutes	S06A.meta.bin_6	SAMN10316595	PRJNA492716	GCA_008671525.1	Contig	2.24043	59.6		RPYD01	46	0	2019-09-23T00:00:00Z	ftp://ftp.ncbi.nlm.nih.gov/genomes/all/GCA/008/671/525/GCA_008671525.1_ASM867152v1
Faecalibacterium prausnitzii	Bacteria;Terrabacteria group;Firmicutes	COPD323	SAMN12905270	PRJNA562766	GCA_014868915.1	Contig	2.29196	57.3		WHEK01	56	0	2020-10-08T00:00:00Z	ftp://ftp.ncbi.nlm.nih.gov/genomes/all/GCA/014/868/915/GCA_014868915.1_ASM1486891v1
Faecalibacterium prausnitzii	Bacteria;Terrabacteria group;Firmicutes	S06C.meta.bin_8	SAMN10316616	PRJNA492716	GCA_008662345.1	Contig	2.4288	59.1		RPYY01	60	0	2019-09-23T00:00:00Z	ftp://ftp.ncbi.nlm.nih.gov/genomes/all/GCA/008/662/345/GCA_008662345.1_ASM866234v1
Faecalibacterium prausnitzii	Bacteria;Terrabacteria group;Firmicutes	COPD319	SAMN12905266	PRJNA562766	GCA_014868985.1	Contig	2.62613	56.8		WHEG01	68	0	2020-10-08T00:00:00Z	ftp://ftp.ncbi.nlm.nih.gov/genomes/all/GCA/014/868/985/GCA_014868985.1_ASM1486898v1
Faecalibacterium prausnitzii	Bacteria;Terrabacteria group;Firmicutes	COPD340	SAMN12905287	PRJNA562766	GCA_014868575.1	Contig	1.76099	60.1		WHFB01	52	0	2020-10-08T00:00:00Z	ftp://ftp.ncbi.nlm.nih.gov/genomes/all/GCA/014/868/575/GCA_014868575.1_ASM1486857v1
Faecalibacterium prausnitzii	Bacteria;Terrabacteria group;Firmicutes	COPD321	SAMN12905268	PRJNA562766	GCA_014869005.1	Contig	2.19766	59.5		WHEI01	75	0	2020-10-08T00:00:00Z	ftp://ftp.ncbi.nlm.nih.gov/genomes/all/GCA/014/869/005/GCA_014869005.1_ASM1486900v1
Faecalibacterium prausnitzii	Bacteria;Terrabacteria group;Firmicutes	COPD339	SAMN12905286	PRJNA562766	GCA_014868615.1	Contig	2.45429	57.9		WHFA01	87	0	2020-10-08T00:00:00Z	ftp://ftp.ncbi.nlm.nih.gov/genomes/all/GCA/014/868/615/GCA_014868615.1_ASM1486861v1
Faecalibacterium prausnitzii	Bacteria;Terrabacteria group;Firmicutes	COPD342	SAMN12905289	PRJNA562766	GCA_014868565.1	Contig	2.02308	58.8		WHFD01	52	0	2020-10-08T00:00:00Z	ftp://ftp.ncbi.nlm.nih.gov/genomes/all/GCA/014/868/565/GCA_014868565.1_ASM1486856v1
Faecalibacterium prausnitzii	Bacteria;Terrabacteria group;Firmicutes	COPD325	SAMN12905272	PRJNA562766	GCA_014868905.1	Contig	2.54062	56.9		WHEM01	119	0	2020-10-08T00:00:00Z	ftp://ftp.ncbi.nlm.nih.gov/genomes/all/GCA/014/868/905/GCA_014868905.1_ASM1486890v1
Faecalibacterium prausnitzii	Bacteria;Terrabacteria group;Firmicutes	COPD316	SAMN12905263	PRJNA562766	GCA_014869095.1	Contig	2.69318	56.3		WHED01	105	0	2020-10-08T00:00:00Z	ftp://ftp.ncbi.nlm.nih.gov/genomes/all/GCA/014/869/095/GCA_014869095.1_ASM1486909v1
Faecalibacterium prausnitzii	Bacteria;Terrabacteria group;Firmicutes	COPD329	SAMN12905276	PRJNA562766	GCA_014868785.1	Contig	2.21609	57.5		WHEQ01	91	0	2020-10-08T00:00:00Z	ftp://ftp.ncbi.nlm.nih.gov/genomes/all/GCA/014/868/785/GCA_014868785.1_ASM1486878v1
Faecalibacterium prausnitzii	Bacteria;Terrabacteria group;Firmicutes	COPD317	SAMN12905264	PRJNA562766	GCA_014869065.1	Contig	2.0894	59.4		WHEE01	102	0	2020-10-08T00:00:00Z	ftp://ftp.ncbi.nlm.nih.gov/genomes/all/GCA/014/869/065/GCA_014869065.1_ASM1486906v1
Faecalibacterium prausnitzii	Bacteria;Terrabacteria group;Firmicutes	COPD331	SAMN12905278	PRJNA562766	GCA_014868805.1	Contig	2.22285	59.5		WHES01	91	0	2020-10-08T00:00:00Z	ftp://ftp.ncbi.nlm.nih.gov/genomes/all/GCA/014/868/805/GCA_014868805.1_ASM1486880v1
Faecalibacterium prausnitzii	Bacteria;Terrabacteria group;Firmicutes	W1P29.024	SAMN10183291	PRJNA494875	GCA_004555945.1	Contig	2.24646	58.2		SFJF01	105	0	2019-04-01T00:00:00Z	ftp://ftp.ncbi.nlm.nih.gov/genomes/all/GCA/004/555/945/GCA_004555945.1_ASM455594v1
Faecalibacterium prausnitzii	Bacteria;Terrabacteria group;Firmicutes	COPD315	SAMN12905262	PRJNA562766	GCA_014869085.1	Contig	2.08248	59.5		WHEC01	109	0	2020-10-08T00:00:00Z	ftp://ftp.ncbi.nlm.nih.gov/genomes/all/GCA/014/869/085/GCA_014869085.1_ASM1486908v1
Faecalibacterium prausnitzii	Bacteria;Terrabacteria group;Firmicutes	S03C.meta.bin_9	SAMN10316533	PRJNA492716	GCA_008672775.1	Contig	2.18543	58.8		RPVT01	109	0	2019-09-23T00:00:00Z	ftp://ftp.ncbi.nlm.nih.gov/genomes/all/GCA/008/672/775/GCA_008672775.1_ASM867277v1
Faecalibacterium prausnitzii	Bacteria;Terrabacteria group;Firmicutes	W3P21.005	SAMN10183293	PRJNA494875	GCA_004552345.1	Contig	2.14885	60.2		SFOV01	121	0	2019-04-01T00:00:00Z	ftp://ftp.ncbi.nlm.nih.gov/genomes/all/GCA/004/552/345/GCA_004552345.1_ASM455234v1
Faecalibacterium prausnitzii	Bacteria;Terrabacteria group;Firmicutes	COPD326	SAMN12905273	PRJNA562766	GCA_014868885.1	Contig	2.42998	57.2		WHEN01	173	0	2020-10-08T00:00:00Z	ftp://ftp.ncbi.nlm.nih.gov/genomes/all/GCA/014/868/885/GCA_014868885.1_ASM1486888v1
Faecalibacterium prausnitzii	Bacteria;Terrabacteria group;Firmicutes	COPD333	SAMN12905280	PRJNA562766	GCA_014868765.1	Contig	2.33671	58.1		WHEU01	147	0	2020-10-08T00:00:00Z	ftp://ftp.ncbi.nlm.nih.gov/genomes/all/GCA/014/868/765/GCA_014868765.1_ASM1486876v1
Faecalibacterium prausnitzii	Bacteria;Terrabacteria group;Firmicutes	COPD341	SAMN12905288	PRJNA562766	GCA_014868605.1	Contig	2.05432	59		WHFC01	120	0	2020-10-08T00:00:00Z	ftp://ftp.ncbi.nlm.nih.gov/genomes/all/GCA/014/868/605/GCA_014868605.1_ASM1486860v1
Faecalibacterium prausnitzii	Bacteria;Terrabacteria group;Firmicutes	W3P39.006	SAMN10183294	PRJNA494875	GCA_004551805.1	Contig	1.94135	60.8		SFPS01	134	0	2019-04-01T00:00:00Z	ftp://ftp.ncbi.nlm.nih.gov/genomes/all/GCA/004/551/805/GCA_004551805.1_ASM455180v1
Faecalibacterium prausnitzii	Bacteria;Terrabacteria group;Firmicutes	COPD314	SAMN12905261	PRJNA562766	GCA_014869135.1	Contig	1.98034	60.4		WHEB01	129	0	2020-10-08T00:00:00Z	ftp://ftp.ncbi.nlm.nih.gov/genomes/all/GCA/014/869/135/GCA_014869135.1_ASM1486913v1
Faecalibacterium prausnitzii	Bacteria;Terrabacteria group;Firmicutes	W3P20.032	SAMN10183292	PRJNA494875	GCA_004554025.1	Contig	1.69289	61.3		SFOO01	108	0	2019-04-01T00:00:00Z	ftp://ftp.ncbi.nlm.nih.gov/genomes/all/GCA/004/554/025/GCA_004554025.1_ASM455402v1
Faecalibacterium prausnitzii	Bacteria;Terrabacteria group;Firmicutes	61_16	SAMN05717275	PRJNA321218	GCA_001916555.1	Scaffold	1.39719	60.8		MNSR01	103	1085	2016-12-23T00:00:00Z	ftp://ftp.ncbi.nlm.nih.gov/genomes/all/GCA/001/916/555/GCA_001916555.1_ASM191655v1
Faecalibacterium prausnitzii	Bacteria;Terrabacteria group;Firmicutes	S03A.meta.bin_9	SAMN10316513	PRJNA492716	GCA_008673195.1	Contig	2.04441	59.1		RPUZ01	127	0	2019-09-23T00:00:00Z	ftp://ftp.ncbi.nlm.nih.gov/genomes/all/GCA/008/673/195/GCA_008673195.1_ASM867319v1
Faecalibacterium prausnitzii	Bacteria;Terrabacteria group;Firmicutes	COPD338	SAMN12905285	PRJNA562766	GCA_014868645.1	Contig	2.53775	57.7		WHEZ01	249	0	2020-10-08T00:00:00Z	ftp://ftp.ncbi.nlm.nih.gov/genomes/all/GCA/014/868/645/GCA_014868645.1_ASM1486864v1
Faecalibacterium prausnitzii	Bacteria;Terrabacteria group;Firmicutes	COPD334	SAMN12905281	PRJNA562766	GCA_014868725.1	Contig	2.35524	58.2		WHEV01	246	0	2020-10-08T00:00:00Z	ftp://ftp.ncbi.nlm.nih.gov/genomes/all/GCA/014/868/725/GCA_014868725.1_ASM1486872v1
Faecalibacterium prausnitzii	Bacteria;Terrabacteria group;Firmicutes	COPD336	SAMN12905283	PRJNA562766	GCA_014868685.1	Contig	2.14076	58.9		WHEX01	219	0	2020-10-08T00:00:00Z	ftp://ftp.ncbi.nlm.nih.gov/genomes/all/GCA/014/868/685/GCA_014868685.1_ASM1486868v1
Faecalibacterium prausnitzii	Bacteria;Terrabacteria group;Firmicutes	COPD318	SAMN12905265	PRJNA562766	GCA_014868995.1	Contig	1.83507	59.9		WHEF01	187	0	2020-10-08T00:00:00Z	ftp://ftp.ncbi.nlm.nih.gov/genomes/all/GCA/014/868/995/GCA_014868995.1_ASM1486899v1
Faecalibacterium prausnitzii	Bacteria;Terrabacteria group;Firmicutes	COPD330	SAMN12905277	PRJNA562766	GCA_014868795.1	Contig	2.21006	57.8		WHER01	237	0	2020-10-08T00:00:00Z	ftp://ftp.ncbi.nlm.nih.gov/genomes/all/GCA/014/868/795/GCA_014868795.1_ASM1486879v1
Faecalibacterium prausnitzii	Bacteria;Terrabacteria group;Firmicutes	COPD346	SAMN12905293	PRJNA562766	GCA_014868465.1	Contig	2.18607	58.7		WHFH01	256	0	2020-10-08T00:00:00Z	ftp://ftp.ncbi.nlm.nih.gov/genomes/all/GCA/014/868/465/GCA_014868465.1_ASM1486846v1
Faecalibacterium prausnitzii	Bacteria;Terrabacteria group;Firmicutes	COPD327	SAMN12905274	PRJNA562766	GCA_014868865.1	Contig	1.76434	58.3		WHEO01	247	0	2020-10-08T00:00:00Z	ftp://ftp.ncbi.nlm.nih.gov/genomes/all/GCA/014/868/865/GCA_014868865.1_ASM1486886v1
Faecalibacterium prausnitzii	Bacteria;Terrabacteria group;Firmicutes	COPD337	SAMN12905284	PRJNA562766	GCA_014868665.1	Contig	2.35689	58.2		WHEY01	309	0	2020-10-08T00:00:00Z	ftp://ftp.ncbi.nlm.nih.gov/genomes/all/GCA/014/868/665/GCA_014868665.1_ASM1486866v1
Faecalibacterium prausnitzii	Bacteria;Terrabacteria group;Firmicutes	60_20	SAMN05717274	PRJNA321218	GCA_001916545.1	Scaffold	1.91473	59.7		MNSQ01	163	1459	2016-12-23T00:00:00Z	ftp://ftp.ncbi.nlm.nih.gov/genomes/all/GCA/001/916/545/GCA_001916545.1_ASM191654v1
Faecalibacterium prausnitzii	Bacteria;Terrabacteria group;Firmicutes	COPD345	SAMN12905292	PRJNA562766	GCA_014868505.1	Contig	1.98403	59.1		WHFG01	241	0	2020-10-08T00:00:00Z	ftp://ftp.ncbi.nlm.nih.gov/genomes/all/GCA/014/868/505/GCA_014868505.1_ASM1486850v1
Faecalibacterium prausnitzii	Bacteria;Terrabacteria group;Firmicutes	COPD335	SAMN12905282	PRJNA562766	GCA_014868675.1	Contig	2.24505	58.5		WHEW01	302	0	2020-10-08T00:00:00Z	ftp://ftp.ncbi.nlm.nih.gov/genomes/all/GCA/014/868/675/GCA_014868675.1_ASM1486867v1
Faecalibacterium prausnitzii	Bacteria;Terrabacteria group;Firmicutes	COPD344	SAMN12905291	PRJNA562766	GCA_014868525.1	Contig	2.13393	58.8		WHFF01	327	0	2020-10-08T00:00:00Z	ftp://ftp.ncbi.nlm.nih.gov/genomes/all/GCA/014/868/525/GCA_014868525.1_ASM1486852v1
Faecalibacterium prausnitzii	Bacteria;Terrabacteria group;Firmicutes	COPD313	SAMN12905260	PRJNA562766	GCA_014869125.1	Contig	2.00467	60.2		WHEA01	349	0	2020-10-08T00:00:00Z	ftp://ftp.ncbi.nlm.nih.gov/genomes/all/GCA/014/869/125/GCA_014869125.1_ASM1486912v1
Faecalibacterium prausnitzii	Bacteria;Terrabacteria group;Firmicutes	UBA1082	SAMN06452231	PRJNA348753	GCA_002313795.1	Scaffold	2.31127	57.6		DCCL01	292	0	2017-09-20T00:00:00Z	ftp://ftp.ncbi.nlm.nih.gov/genomes/all/GCA/002/313/795/GCA_002313795.1_ASM231379v1
Faecalibacterium prausnitzii	Bacteria;Terrabacteria group;Firmicutes	UBA4703	SAMN06456586	PRJNA348753	GCA_002404655.1	Scaffold	2.04886	57.4		DHKD01	245	0	2017-09-28T00:00:00Z	ftp://ftp.ncbi.nlm.nih.gov/genomes/all/GCA/002/404/655/GCA_002404655.1_ASM240465v1
Faecalibacterium prausnitzii	Bacteria;Terrabacteria group;Firmicutes	COPD322	SAMN12905269	PRJNA562766	GCA_014868965.1	Contig	2.39448	57.1		WHEJ01	494	0	2020-10-08T00:00:00Z	ftp://ftp.ncbi.nlm.nih.gov/genomes/all/GCA/014/868/965/GCA_014868965.1_ASM1486896v1
Faecalibacterium prausnitzii	Bacteria;Terrabacteria group;Firmicutes	COPD343	SAMN12905290	PRJNA562766	GCA_014868535.1	Contig	1.92503	59.2		WHFE01	451	0	2020-10-08T00:00:00Z	ftp://ftp.ncbi.nlm.nih.gov/genomes/all/GCA/014/868/535/GCA_014868535.1_ASM1486853v1
Faecalibacterium prausnitzii	Bacteria;Terrabacteria group;Firmicutes	58_8	SAMN05717273	PRJNA321218	GCA_001916535.1	Scaffold	1.04195	58		MNSP01	271	638	2016-12-23T00:00:00Z	ftp://ftp.ncbi.nlm.nih.gov/genomes/all/GCA/001/916/535/GCA_001916535.1_ASM191653v1

## Sheet: Table S2B
Genome	Cluster ID
GCA_008680095.1	1
GCA_003467805.1	1
GCA_003433995.1	4
GCA_003465525.1	1
GCA_003434165.1	2
GCA_003434175.1	2
GCA_002549775.1	3
GCA_014868765.1	1
GCA_014868685.1	1
GCA_014868665.1	1
GCA_003434015.1	1
GCA_003433905.1	1
GCA_003434125.1	2
GCA_008680155.1	3
GCA_003287405.1	1
GCA_002550045.1	2
GCA_014868865.1	3
GCA_003433865.1	2
GCA_003312465.1	1
GCA_902497395.1	2
GCA_014868785.1	3
GCA_014869065.1	4
GCA_014868915.1	3
GCA_902385265.1	3
GCA_014868615.1	1
GCA_014868995.1	4
GCA_009680085.1	1
GCA_902497325.1	2
GCA_003293635.1	4
GCA_902388275.1	4
GCA_014868565.1	2
GCA_003287505.1	4
GCA_014869095.1	3
GCA_014868795.1	3
GCA_014868725.1	1
GCA_902497375.1	2
GCA_008681055.1	3
GCA_014868645.1	1
GCA_014868885.1	3
GCA_003434135.1	1
GCA_008673195.1	2
GCA_014868905.1	3
GCA_014868985.1	3
GCA_014868605.1	2
GCA_014869015.1	3
GCA_002549905.1	3
GCA_003324185.1	1
GCA_003324115.1	1
GCA_014869085.1	4
GCA_902497435.1	2
GCA_002549945.1	1
GCA_008672775.1	2
GCA_003287475.1	1
GCA_002549895.2	3
GCA_014868535.1	2
GCA_000166035.1	3
GCA_009679865.1	1
GCA_009679905.1	1
GCA_902497345.1	2
GCA_009679775.1	1
GCA_902373685.1	1
GCA_000154385.1	1
GCA_009680015.1	1
GCA_009679855.1	1
GCA_902497335.1	2
GCA_014868505.1	2
GCA_009679915.1	1
GCA_009679895.1	1
GCA_009680075.1	1
GCA_002586945.1	2
GCA_004167405.1	1
GCA_009679755.1	1
GCA_902497425.1	2
GCA_009679795.1	1
GCA_009680055.1	1
GCA_902497405.1	2
GCA_009679995.1	1
GCA_009680005.1	1
GCA_014868465.1	2
GCA_014868965.1	3
GCA_014868525.1	2
GCA_002549755.1	3
GCA_902497385.1	2
GCA_902497415.1	2
GCA_000209855.1	1
GCA_009679955.1	1
GCA_009679965.1	1
GCA_009680105.1	2
GCA_002549935.1	1
GCA_902497355.1	2
GCA_902497365.1	2
GCA_014869125.1	4
GCA_009679815.1	1
GCA_010509575.1	2
GCA_002734145.1	2
GCA_902362495.1	2
GCA_003287485.1	4
GCA_000162015.1	2
GCA_009679805.1	1
GCA_002549985.1	2
GCA_002549855.1	2
GCA_001916535.1	4
GCA_014868575.1	4
GCA_014868825.1	4
GCA_002550015.1	1
GCA_014868675.1	1
GCA_001406255.1	1
GCA_014869005.1	4
GCA_902167845.1	4
GCA_902167865.1	4
GCA_902167805.1	4
GCA_000210735.1	4
GCA_902364275.1	5
GCA_002550035.1	5
GCA_014869135.1	5
GCA_004554025.1	5
GCA_004551805.1	5
GCA_004552345.1	5
GCA_001406615.2	5
GCA_001916545.1	2
GCA_004555945.1	3
GCA_002549975.1	3
GCA_003287455.1	3
GCA_902362505.1	3
GCA_001406355.1	3
GCA_902385305.1	3
GCA_003287415.1	3
GCA_001916555.1	3
GCA_003287495.1	3
GCA_008662345.1	3
GCA_008671525.1	3
GCA_014868805.1	3
GCA_008671395.1	3
GCA_004558805.1	3
GCA_002313795.1	4
GCA_002404655.1	4
