# Supplementary material for: Comprehensive Strain-Level Analysis of the Gut Microbe Faecalibacterium prausnitzii in Patients with Liver Cirrhosis
Source: mSystems. 2021 Aug 3;6(4):e00775-21. doi: 10.1128/mSystems.00775-21 (PMC8407477; doi:10.1128/mSystems.00775-21)
Supplement: TABLE S3 [file msystems.00775-21-st003.xlsx]

## Sheet: Sheet1
Strains	Fitzgerald’s result	Benevides’s result	Our result
M21/2	I	A	1
CNCM 4546	I	A	1
CNCM 4573	I	A	1
SL3/3	I	A	1
CNCM 4644	I	A	1
CNCM 4544	IIa	C	3
CNCM 4542	IIa	C	3
KLE 1255	IIa	C	3
CNCM 4540	IIa	C	3
CNCM 4541	IIa	N/A	3
CNCM 4574	IIb	B	2
CNCM 4543	IIb	B	2
A2-165	IIb	B	2
CNCM 4575	IIb	N/A	3
AHMP21	IIb	N/A	5
L2/6	IIb	N/A	4
