# Supplementary material for: Comprehensive Strain-Level Analysis of the Gut Microbe Faecalibacterium prausnitzii in Patients with Liver Cirrhosis
Source: mSystems. 2021 Aug 3;6(4):e00775-21. doi: 10.1128/mSystems.00775-21 (PMC8407477; doi:10.1128/mSystems.00775-21)
Supplement: TABLE S4 [file msystems.00775-21-st004.xlsx]

## Sheet: Sheet1
Contig	(Overall) average intra-cluster distances	(Overall) average inter-cluster distances	(Cluster1) average intra-cluster distances	(Cluster1) average inter-cluster distances	(Cluster2) average intra-cluster distances	(Cluster2) average inter-cluster distances	(Cluster3) average intra-cluster distances	(Cluster3) average inter-cluster distances	(Cluster4) average intra-cluster distances	(Cluster4) average inter-cluster distances	(Cluster5) average intra-cluster distances	(Cluster5) average inter-cluster distances	annotation	GO
lcl|NZ_DS483503.1_prot_WP_044960702.1_589	0.98324	0.721187	0.99137	0.722509	0.997648	0.689691	0.864543	0.767493	1	0.70976	0.859649	0.755733	[locus_tag=FAEPRAM212_RS13070] [protein=hypothetical protein] [protein_id=WP_044960702.1] [location=647249..647434] [gbkey=CDS]
lcl|NZ_DS483497.1_prot_WP_006735368.1_1842	0.990527	0.861498	0.998085	0.855619	0.999457	0.854751	0.899332	0.880004	1	0.863759	0.881221	0.867996	[locus_tag=FAEPRAM212_RS05725] [protein=hypothetical protein] [protein_id=WP_006735368.1] [location=complement(78809..79249)] [gbkey=CDS]
lcl|NZ_DS483499.1_prot_WP_005923000.1_1646	0.991898	0.945906	0.995275	0.946822	0.990263	0.953823	0.981289	0.959573	0.996421	0.945413	0.719095	0.840703	[locus_tag=FAEPRAM212_RS06785] [protein=phosphopyruvate hydratase] [protein_id=WP_005923000.1] [location=108953..110239] [gbkey=CDS]	GO:0000015,GO:0000287,GO:0004634,GO:0005576,GO:0006096,GO:0009986
lcl|NZ_DS483494.1_prot_WP_015537775.1_2089	0.997593	0.980869	0.998551	0.985745	0.999804	0.985776	0.988037	0.985444	0.999533	0.98182	0.816805	0.896909	[locus_tag=FAEPRAM212_RS04225] [protein=hypothetical protein] [protein_id=WP_015537775.1] [location=complement(48695..49396)] [gbkey=CDS]	GO:0005506,GO:0016226,GO:0051536
lcl|NZ_DS483494.1_prot_WP_005922092.1_2088	0.997602	0.985303	0.998701	0.989827	0.998213	0.991352	0.995197	0.990807	1	0.993635	0.758561	0.874911	[locus_tag=FAEPRAM212_RS04220] [protein=hypothetical protein] [protein_id=WP_005922092.1] [location=complement(47678..48676)] [gbkey=CDS]
lcl|NZ_DS483501.1_prot_WP_005924397.1_1233	0.987831	0.864218	0.992661	0.851812	0.998177	0.865578	0.915004	0.886388	0.987399	0.854321	0.892713	0.884065	[locus_tag=FAEPRAM212_RS08960] [protein=DUF4194 domain-containing protein] [protein_id=WP_005924397.1] [location=117183..117791] [gbkey=CDS]
lcl|NZ_DS483501.1_prot_WP_005924324.1_1216	0.98972	0.915087	0.995005	0.908787	0.991704	0.922232	0.9408	0.919618	1	0.910317	0.919239	0.910913	[locus_tag=FAEPRAM212_RS08875] [protein=TrkA family potassium uptake protein] [protein_id=WP_005924324.1] [location=complement(98455..98868)] [gbkey=CDS]	GO:0005886,GO:0015079
lcl|NZ_DS483501.1_prot_WP_005924258.1_1199	0.998314	0.967044	1	0.975071	1	0.962853	0.989191	0.978421	1	0.983927	0.716837	0.850384	[gene=rpmH] [locus_tag=FAEPRAM212_RS08775] [protein=50S ribosomal protein L34] [protein_id=WP_005924258.1] [location=79750..79884] [gbkey=CDS]	GO:0003735,GO:0005840,GO:0006412
lcl|NZ_DS483501.1_prot_WP_005924242.1_1194	0.984027	0.820178	0.996772	0.810086	0.994491	0.825582	0.878192	0.838176	0.909058	0.79693	0.86134	0.848396	[locus_tag=FAEPRAM212_RS08750] [protein=hypothetical protein] [protein_id=WP_005924242.1] [location=complement(74851..75108)] [gbkey=CDS]
lcl|NZ_DS483503.1_prot_WP_005926172.1_275	0.99148	0.963719	0.997115	0.963929	0.984974	0.969816	0.984463	0.96953	0.982683	0.970991	0.789164	0.884955	[gene=tuf] [locus_tag=FAEPRAM212_RS11460] [protein=elongation factor Tu] [protein_id=WP_005926172.1] [location=complement(287053..288255)] [gbkey=CDS]	GO:0003746,GO:0003924,GO:0005525,GO:0005737
lcl|NZ_DS483503.1_prot_WP_080545323.1_276	0.995887	0.976215	0.997954	0.981883	0.996324	0.982972	0.989889	0.983061	0.995307	0.984907	0.703672	0.847438	[gene=fusA] [locus_tag=FAEPRAM212_RS11465] [protein=elongation factor G] [protein_id=WP_080545323.1] [location=complement(288428..290554)] [gbkey=CDS]	GO:0003746,GO:0003924,GO:0005525,GO:0005737
lcl|NZ_DS483503.1_prot_WP_005926182.1_278	0.998981	0.970677	1	0.976588	1	0.979629	0.995589	0.968502	1	0.974779	0.773819	0.872624	[gene=rpsL] [locus_tag=FAEPRAM212_RS11475] [protein=30S ribosomal protein S12] [protein_id=WP_005926182.1] [location=complement(291209..291637)] [gbkey=CDS]	GO:0000049,GO:0003735,GO:0006412,GO:0015935,GO:0019843
lcl|NZ_DS483490.1_prot_WP_005921508.1_2318	0.995597	0.967314	0.998966	0.974101	0.999179	0.974436	0.965395	0.96339	0.997731	0.981374	0.734612	0.855904	[gene=atpD] [locus_tag=FAEPRAM212_RS02920] [protein=F0F1 ATP synthase subunit beta] [protein_id=WP_005921508.1] [location=complement(10903..12297)] [gbkey=CDS]	GO:0005524,GO:0005886,GO:0015986,GO:0045261,GO:0046933
lcl|NZ_DS483493.1_prot_WP_005921983.1_2214	0.993894	0.949325	0.996976	0.951467	0.998053	0.959191	0.96458	0.953953	0.997932	0.961927	0.69122	0.825224	[gene=ruvB] [locus_tag=FAEPRAM212_RS03940] [protein=Holliday junction branch migration DNA helicase RuvB] [protein_id=WP_005921983.1] [location=complement(65982..67037)] [gbkey=CDS]	GO:0003677,GO:0005524,GO:0006281,GO:0006310,GO:0009378,GO:0009432
lcl|NZ_DS483482.1_prot_WP_005920491.1_2588	0.994722	0.932172	0.995466	0.933662	1	0.950553	0.978698	0.939139	0.998503	0.916259	0.700494	0.823444	[gene=rplL] [locus_tag=FAEPRAM212_RS00865] [protein=50S ribosomal protein L7/L12] [protein_id=WP_005920491.1] [location=complement(119819..120193)] [gbkey=CDS]	GO:0003735,GO:0005840,GO:0006412
lcl|NZ_DS483482.1_prot_WP_005920496.1_2591	0.99849	0.979017	1	0.985017	1	0.986675	0.994274	0.988475	0.993398	0.980985	0.705206	0.849341	[gene=rplK] [locus_tag=FAEPRAM212_RS00880] [protein=50S ribosomal protein L11] [protein_id=WP_005920496.1] [location=complement(121804..122229)] [gbkey=CDS]	GO:0003735,GO:0005840,GO:0006412,GO:0070180
lcl|NZ_DS483482.1_prot_WP_005920545.1_2611	0.989615	0.918368	0.99477	0.923976	0.993821	0.9267	0.949344	0.926709	0.97721	0.912865	0.70936	0.810307	[gene=argF] [locus_tag=FAEPRAM212_RS00980] [protein=ornithine carbamoyltransferase] [protein_id=WP_005920545.1] [location=143458..144453] [gbkey=CDS]	GO:0004585,GO:0005737,GO:0016597
lcl|NZ_DS483500.1_prot_WP_005923362.1_1329	0.997676	0.97571	1	0.983705	1	0.986467	0.982012	0.978498	1	0.981044	0.690047	0.830069	[gene=rpmA] [locus_tag=FAEPRAM212_RS07355] [protein=50S ribosomal protein L27] [protein_id=WP_005923362.1] [location=72946..73197] [gbkey=CDS]	GO:0003735,GO:0005840,GO:0006412
lcl|NZ_DS483500.1_prot_WP_005923441.1_1353	0.993737	0.960503	0.995969	0.964979	0.9962	0.964103	0.977803	0.9695	0.991553	0.970624	0.739523	0.847565	[locus_tag=FAEPRAM212_RS07475] [protein=NADP-specific glutamate dehydrogenase] [protein_id=WP_005923441.1] [location=complement(101484..102836)] [gbkey=CDS]	GO:0000166,GO:0006520,GO:0016639
lcl|NZ_DS483500.1_prot_WP_005923585.1_1398	0.996798	0.931301	0.999038	0.936781	1	0.926957	0.978741	0.948557	1	0.949596	0.671808	0.807677	[locus_tag=FAEPRAM212_RS07700] [protein=co-chaperone GroES] [protein_id=WP_005923585.1] [location=159406..159693] [gbkey=CDS]	GO:0005524,GO:0005737,GO:0006457
lcl|NZ_DS483500.1_prot_WP_005923596.1_1399	0.996162	0.953526	0.999273	0.954928	0.998147	0.96076	0.975129	0.963147	0.995249	0.958794	0.735923	0.85	[gene=groL] [locus_tag=FAEPRAM212_RS07705] [protein=chaperonin GroEL] [protein_id=WP_005923596.1] [location=159746..161380] [gbkey=CDS]	GO:0005524,GO:0005737,GO:0042026,GO:0051082
lcl|NZ_DS483500.1_prot_WP_005923949.1_1517	0.993494	0.944789	0.997763	0.943663	0.994855	0.95302	0.965133	0.952958	0.994019	0.956668	0.743051	0.842023	[gene=gltA] [locus_tag=FAEPRAM212_RS08280] [protein=NADPH-dependent glutamate synthase] [protein_id=WP_005923949.1] [location=complement(258041..259435)] [gbkey=CDS]	GO:0004355,GO:0016040,GO:0051536
lcl|NZ_DS483482.1_prot_WP_005921103.1_2844	0.996665	0.968967	0.999342	0.975464	0.99732	0.97527	0.984223	0.977132	0.997173	0.973241	0.718964	0.84315	[gene=lepA] [locus_tag=FAEPRAM212_RS02140] [protein=elongation factor 4] [protein_id=WP_005921103.1] [location=387877..389688] [gbkey=CDS]	GO:0003746,GO:0003924,GO:0005525,GO:0005886,GO:0043022,GO:0045727
lcl|NZ_DS483482.1_prot_WP_005921069.1_2830	0.980361	0.761183	0.995057	0.745805	0.991357	0.756902	0.831233	0.784938	0.990109	0.776802	0.752303	0.766393	[locus_tag=FAEPRAM212_RS02070] [protein=GntR family transcriptional regulator] [protein_id=WP_005921069.1] [location=complement(372449..373123)] [gbkey=CDS]	GO:0003677,GO:0003700
lcl|NZ_DS483482.1_prot_WP_005921055.1_2824	0.987887	0.861777	0.996294	0.863023	0.994489	0.86918	0.900954	0.878731	0.992474	0.812794	0.877904	0.866212	[locus_tag=FAEPRAM212_RS02040] [protein=hypothetical protein] [protein_id=WP_005921055.1] [location=367888..368283] [gbkey=CDS]	GO:0016021
lcl|NZ_DS483482.1_prot_WP_005920796.1_2720	0.983673	0.932811	0.997795	0.93698	0.959279	0.930661	0.977867	0.950633	0.993198	0.947994	0.684221	0.810749	[locus_tag=FAEPRAM212_RS01530] [protein=glutamine--tRNA ligase/YqeY domain fusion protein] [protein_id=WP_005920796.1] [location=247802..249460] [gbkey=CDS]	GO:0004819,GO:0005524,GO:0005737,GO:0006425
lcl|NZ_DS483503.1_prot_WP_005925254.1_3	0.996701	0.95427	0.998934	0.954945	0.999073	0.96113	0.980649	0.962507	0.99728	0.96544	0.728672	0.848631	[gene=dnaK] [locus_tag=FAEPRAM212_RS10095] [protein=molecular chaperone DnaK] [protein_id=WP_005925254.1] [location=2114..3940] [gbkey=CDS]	GO:0005524,GO:0006457,GO:0051082
lcl|NZ_DS483495.1_prot_WP_005922374.1_2033	0.99349	0.96202	0.9952	0.966757	0.996412	0.965984	0.979274	0.970934	0.99464	0.970862	0.720824	0.848553	[gene=fucO] [locus_tag=FAEPRAM212_RS04910] [protein=lactaldehyde reductase] [protein_id=WP_005922374.1] [location=complement(94757..95905)] [gbkey=CDS]	GO:0008912,GO:0046872
lcl|NZ_DS483495.1_prot_WP_044960024.1_1954	0.993945	0.942986	0.997588	0.946493	0.995312	0.950022	0.972628	0.955073	0.995033	0.950595	0.678612	0.810571	[gene=uvrA] [locus_tag=FAEPRAM212_RS04515] [protein=excinuclease ABC subunit UvrA] [protein_id=WP_044960024.1] [location=complement(5830..8697)] [gbkey=CDS]	GO:0003677,GO:0005524,GO:0005737,GO:0006289,GO:0008270,GO:0009380,GO:0009381,GO:0009432,GO:0016887
lcl|NZ_DS483502.1_prot_WP_005924928.1_1057	0.987994	0.874512	0.996841	0.874639	0.996214	0.887647	0.89974	0.876818	0.993937	0.881489	0.650429	0.767673	[gene=pepT] [locus_tag=FAEPRAM212_RS09680] [protein=peptidase T] [protein_id=WP_005924928.1] [location=complement(112342..113559)] [gbkey=CDS]	GO:0005737,GO:0006518,GO:0008237,GO:0008270,GO:0045148
lcl|NZ_DS483493.1_prot_WP_005921918.1_2189	0.977779	0.713531	0.996246	0.705114	0.992987	0.710945	0.785181	0.756239	0.98806	0.67111	0.70582	0.732551	[locus_tag=FAEPRAM212_RS03810] [protein=hypothetical protein] [protein_id=WP_005921918.1] [location=complement(39319..39819)] [gbkey=CDS]	GO:0016021
lcl|NZ_DS483493.1_prot_WP_005921888.1_2175	0.998242	0.974547	1	0.975638	0.997124	0.982137	1	0.985858	0.999506	0.986795	0.703707	0.84717	[gene=rpsJ] [locus_tag=FAEPRAM212_RS03740] [protein=30S ribosomal protein S10] [protein_id=WP_005921888.1] [location=complement(25734..26045)] [gbkey=CDS]	GO:0000049,GO:0003735,GO:0005840,GO:0006412
lcl|NZ_DS483493.1_prot_WP_005921884.1_2171	0.996765	0.972841	0.998309	0.979834	0.997725	0.982958	0.993422	0.982761	0.997932	0.972402	0.670614	0.825498	[gene=rplB] [locus_tag=FAEPRAM212_RS03720] [protein=50S ribosomal protein L2] [protein_id=WP_005921884.1] [location=complement(23162..23992)] [gbkey=CDS]	GO:0003735,GO:0006412,GO:0015934,GO:0016740,GO:0019843
lcl|NZ_DS483493.1_prot_WP_005921883.1_2170	0.999128	0.985263	1	0.988801	1	0.990221	0.997527	0.992567	1	0.992408	0.772532	0.884586	[gene=rpsS] [locus_tag=FAEPRAM212_RS03715] [protein=30S ribosomal protein S19] [protein_id=WP_005921883.1] [location=complement(22878..23144)] [gbkey=CDS]	GO:0003735,GO:0006412,GO:0015935,GO:0019843
lcl|NZ_DS483493.1_prot_WP_005921880.1_2167	0.998772	0.973878	1	0.976352	1	0.980485	0.995886	0.984802	1	0.986658	0.695892	0.842851	[gene=rplP] [locus_tag=FAEPRAM212_RS03700] [protein=50S ribosomal protein L16] [protein_id=WP_005921880.1] [location=complement(21367..21807)] [gbkey=CDS]	GO:0000049,GO:0003735,GO:0005840,GO:0006412,GO:0019843
lcl|NZ_DS483493.1_prot_WP_005921877.1_2165	0.998835	0.979068	1	0.985463	1	0.987927	0.995241	0.980966	1	0.986201	0.733952	0.855098	[gene=rpsQ] [locus_tag=FAEPRAM212_RS03690] [protein=30S ribosomal protein S17] [protein_id=WP_005921877.1] [location=complement(20922..21179)] [gbkey=CDS]	GO:0003735,GO:0005840,GO:0006412,GO:0019843
lcl|NZ_DS483493.1_prot_WP_005921875.1_2164	0.999276	0.984501	1	0.989512	1	0.99129	1	0.989393	1	0.990091	0.757634	0.875356	[gene=rplN] [locus_tag=FAEPRAM212_RS03685] [protein=50S ribosomal protein L14] [protein_id=WP_005921875.1] [location=complement(20510..20878)] [gbkey=CDS]	GO:0003735,GO:0006412,GO:0015934,GO:0019843
lcl|NZ_DS483493.1_prot_WP_005921856.1_2158	0.998153	0.972299	1	0.975953	1	0.980256	0.988978	0.983079	1	0.983702	0.668395	0.828745	[gene=rplR] [locus_tag=FAEPRAM212_RS03655] [protein=50S ribosomal protein L18] [protein_id=WP_005921856.1] [location=complement(17958..18317)] [gbkey=CDS]	GO:0003735,GO:0005840,GO:0006412,GO:0019843
lcl|NZ_DS483493.1_prot_WP_005937979.1_2151	0.999038	0.985208	1	0.990728	1	0.9923	0.999086	0.993169	1	0.994022	0.701875	0.85091	[gene=infA] [locus_tag=FAEPRAM212_RS03620] [protein=translation initiation factor IF-1] [protein_id=WP_005937979.1] [location=complement(13185..13436)] [gbkey=CDS]	GO:0003743,GO:0005737,GO:0019843,GO:0043022
lcl|NZ_DS483493.1_prot_WP_005921832.1_2150	0.999145	0.985991	1	0.99124	1	0.992724	1	0.993954	1	0.994352	0.713824	0.856912	[gene=rpmJ] [locus_tag=FAEPRAM212_RS03615] [protein=50S ribosomal protein L36] [protein_id=WP_005921832.1] [location=complement(13036..13149)] [gbkey=CDS]	GO:0003735,GO:0005840,GO:0006412
lcl|NZ_DS483493.1_prot_WP_005921827.1_2149	0.999057	0.976402	1	0.98023	1	0.985576	1	0.988014	1	0.980932	0.684386	0.838269	[gene=rpsM] [locus_tag=FAEPRAM212_RS03610] [protein=30S ribosomal protein S13] [protein_id=WP_005921827.1] [location=complement(12582..12953)] [gbkey=CDS]	GO:0000049,GO:0003735,GO:0005840,GO:0006412,GO:0019843
lcl|NZ_DS483493.1_prot_WP_005921825.1_2148	0.997942	0.979055	1	0.983096	1	0.98728	0.984289	0.983529	1	0.990125	0.719825	0.855925	[gene=rpsK] [locus_tag=FAEPRAM212_RS03605] [protein=30S ribosomal protein S11] [protein_id=WP_005921825.1] [location=complement(12157..12567)] [gbkey=CDS]	GO:0003735,GO:0005840,GO:0006412,GO:0019843
lcl|NZ_DS483493.1_prot_WP_005921807.1_2139	0.990166	0.926031	0.993679	0.933941	0.998689	0.935345	0.938213	0.926992	0.99913	0.928363	0.708166	0.804183	[gene=recA] [locus_tag=FAEPRAM212_RS03560] [protein=recombinase RecA] [protein_id=WP_005921807.1] [location=complement(2995..4170)] [gbkey=CDS]	GO:0003684,GO:0003697,GO:0005524,GO:0005737,GO:0006281,GO:0006310,GO:0008094,GO:0009432
lcl|NZ_DS483503.1_prot_WP_005927373.1_633	0.996918	0.959306	0.998168	0.96247	0.999242	0.963261	0.987223	0.970135	0.997494	0.964235	0.7633	0.859507	[gene=rfbA] [locus_tag=FAEPRAM212_RS13300] [protein=glucose-1-phosphate thymidylyltransferase RfbA] [protein_id=WP_005927373.1] [location=698620..699507] [gbkey=CDS]	GO:0008879,GO:0045226,GO:0046872
lcl|NZ_DS483503.1_prot_WP_005927379.1_636	0.994837	0.960598	0.997395	0.961492	0.996855	0.966729	0.976952	0.971957	0.998899	0.973623	0.712861	0.841344	[gene=rfbB] [locus_tag=FAEPRAM212_RS13315] [protein=dTDP-glucose 4,6-dehydratase] [protein_id=WP_005927379.1] [location=700985..702049] [gbkey=CDS]	GO:0008460,GO:0009225
lcl|NZ_DS483503.1_prot_WP_005927399.1_642	0.981115	0.717074	0.997796	0.688516	0.98972	0.722148	0.842797	0.754406	0.936477	0.7121	0.82508	0.758467	[locus_tag=FAEPRAM212_RS13345] [protein=FeoB-associated Cys-rich membrane protein] [protein_id=WP_005927399.1] [location=706896..707051] [gbkey=CDS]	GO:0016021
lcl|NZ_DS483482.1_prot_WP_005920292.1_2505	0.995152	0.966001	0.997918	0.968802	0.997035	0.97426	0.974901	0.967297	0.994666	0.973322	0.789143	0.872848	[locus_tag=FAEPRAM212_RS00435] [protein=O-acetylhomoserine aminocarboxypropyltransferase/cysteine synthase] [protein_id=WP_005920292.1] [location=complement(21772..23046)] [gbkey=CDS]	GO:0004123,GO:0006520,GO:0016765,GO:0030170,GO:0044540,GO:0080146
lcl|NZ_DS483487.1_prot_WP_005921319.1_2401	0.988801	0.936968	0.99249	0.942033	0.992166	0.943738	0.949866	0.941997	0.995865	0.914719	0.867041	0.896704	[locus_tag=FAEPRAM212_RS02505] [protein=histidine triad nucleotide-binding protein] [protein_id=WP_005921319.1] [location=7506..7838] [gbkey=CDS]	GO:0003824
